# Supplementary material for: Lupeol-3-carbamate Derivatives: Synthesis and Biological Evaluation as Potential Antitumor Agents
Source: Molecules. 2024 Aug 23;29(17):3990. doi: 10.3390/molecules29173990 (PMC11396318; doi:10.3390/molecules29173990)
Supplement: Supplementary file 1 [file molecules-29-03990-s001.zip]

Archive with 1 entries (1 files):
- molecules-3131563-supplementary.pdf
